# Supplementary material for: Phenotypic and Genotypic Comparison of Antimicrobial-Resistant Variants of Escherichia coli and Salmonella Typhimurium Isolated from Evolution Assays with Antibiotics or Commercial Products Based on Essential Oils
Source: Pharmaceuticals (Basel). 2023 Oct 11;16(10):1443. doi: 10.3390/ph16101443 (PMC10610042; doi:10.3390/ph16101443)
Supplement: Supplementary file 1 [file pharmaceuticals-16-01443-s001.zip]

Archive with 1 entries (1 files):
- pharmaceuticals-2639190-supplementary.pdf
